# Supplementary material for: Interhemispheric EEG coherence as a candidate biomarker in gambling disorder: evidence of frontal hyperconnectivity and posterior disconnectivity
Source: Front Neurosci. 2025 Oct 24;19:1687112. doi: 10.3389/fnins.2025.1687112 (PMC12592092; doi:10.3389/fnins.2025.1687112)
Supplement: Supplementary file 2 [file Data_Sheet_2.xlsx]

## Sheet: Sayfa1
Group	Sex	Age	Beck_anxiety	Beck_depression	Komorbidite	Education	Child	South_Oaks	Addiction_Year	Delta_FP1 FP2	Delta_C3 C4	Delta_O1 O2	Delta_T3 T4	Delta_F3 F4	Delta_P3 P4	Delta_F7 F8	Delta_T5 T6	Theta_FP1 FP2	Theta_C3 C4	Theta_O1 O2	Theta_T3 T4	Theta_F3 F4	Theta_P3 P4	Theta_F7 F8	Theta_T5 T6	Alpha_FP1 FP2	Alpha_C3 C4	Alpha_O1 O2	Alpha_T3 T4	Alpha_F3 F4	Alpha_P3 P4	Alpha_F7 F8	Alpha_T5 T6	Beta_FP1 FP2	Beta_C3 C4	Beta_O1 O2	Beta_T3 T4	Beta_F3 F4	Beta_P3 P4	Beta_F7 F8	Beta_T5 T6
1	M	56	6	17	DEHB	High School	2	7	10	63.07	59.78	13.95	4.92	49.56	48.68	5.47	18.48	60.51	49.01	16.31	0.15	52.82	39.66	5.68	10.65	69.67	32.36	45.26	4.89	68.09	43.4	5.82	6.42	59.96	23.21	24.82	2.57	46.18	26.89	5.66	0.79
1	M	27	20	4		High School	0	7	10	60.46	69.19	73.83	8.49	62.43	71.98	14.82	34.15	56.73	49.53	79.27	1.6	54.34	57.04	11.75	25.69	55.95	54.35	79.44	2.85	61.14	59.93	14.13	33.43	36.78	28.7	76.19	2.83	40.92	40.43	7.83	21.35
1	M	61	0	25		Primary School	2	12	9	1.86	6.27	13.13	4.83	30.23	11.63	14.34	4.4	25.6	33.7	30.62	2.43	58.88	32.88	23.07	2.65	72.96	36.97	55.7	1.26	63.6	46.53	27.2	7.16	44.79	35.42	45.91	1.88	54.36	36.49	15.86	4.55
1	M	47	40	27		Secondary School	2	15	8	87.26	66.25	86.75	34.04	74.19	72.7	76.04	58.45	85.87	51.88	78.79	10.71	75.44	59.24	65.15	33.4	97.58	45.79	90.9	0.71	94.84	80.45	81.92	69.55	81.52	35.86	66.6	0.01	76.92	52.11	53.07	17.24
1	M	31	2	16		High School	0	17	8	82.65	73.3	72.93	29.87	84.45	66.95	30.56	33.92	89.01	66.41	63.2	0.55	80.31	57.68	29.59	7.77	95.36	42.84	82.08	4.59	84.05	62.08	41.21	34.57	78.24	44.64	54.55	16.45	62.21	44.93	6.75	2.5
1	M	28	38	35		Masters	1	17	12	87.23	51.27	49.49	2.94	63.64	56.24	20.82	6.24	88.58	53.23	64.84	0.7	65.67	57.17	25.6	5.72	97.22	60.47	88.34	0.18	80.39	77.21	57.64	40.41	82.53	32.69	64.26	1.68	49.01	42.1	11.42	7.44
1	M	45	9	15		High School	1	15	5	39.95	31.56	8.9	0.44	10.14	11.57	5.64	6.99	64.94	58.86	44.04	0.81	37.54	36.28	12.71	9.93	89.76	72.85	80.97	9.75	75.06	80.55	43.71	37.6	77.36	39.82	57.39	0.26	53.49	51.35	16.94	7.28
1	M	28	14	27	OKB	High School	0	11	1	95.26	79.75	57.65	6.62	69.33	66.96	43.55	12.37	94.38	68.43	47.93	0.92	69.72	52.24	37.34	1.14	96.34	55.98	37.03	5.38	85.23	39.45	60.24	2.52	87.93	47.3	32.27	0.04	57.92	24.47	17.4	0.02
1	M	32	9	31		University	1	10	10	81.41	56.46	55.95	15.99	62.98	68.02	12.37	30.58	85.85	43.46	75.25	2.14	63	52.48	8.01	9.68	94.05	48.06	70.36	3.49	79.11	29.08	35.69	7.38	87.64	30.83	56.2	9.79	50.34	33.99	6.09	7.12
1	M	31	10	17		High School	1	17	10	90.26	32.04	42.22	0.45	31.92	62.52	3.8	10.53	85.93	47.49	61.71	0.64	48.52	72.45	5.11	26.27	85.68	65	78.17	6.27	78.02	50.49	43.39	46.2	20.51	34.62	54.75	1.27	30.79	51.87	6.89	15.96
1	M	43	15	22	DEHB	University	0	16	18	58.98	69.35	82.66	12.84	40.64	80.29	22.37	56.06	39.86	55.56	79.72	8.09	28.87	72.2	10	46.73	50.8	63.01	65.51	3.11	49.22	64.01	21.62	30.38	37.78	36.39	61.06	0.6	27.65	49.53	8.59	15.99
1	M	27	0	15		High School	0	15	8	68.14	66.04	60.3	3.93	68.43	53.44	19.91	23.17	81.08	56.99	62.32	1.74	73.42	41.37	24.43	10.05	97.66	55.84	69.42	8.33	89.2	52.52	75.11	24.51	76.91	40.09	56.73	4.54	54.44	38.87	7.02	9.85
1	M	24	58	54		High School	0	15	2	47.02	45.16	59.02	7.51	49.84	59.79	1.21	33.02	58.7	58.28	50.38	5.89	61.57	52.81	7.23	20.25	71.76	54.54	51.9	4.01	69.68	46.49	16.95	14.42	69.23	42.35	55.15	2.79	59.05	43.28	13.49	14.57
1	M	23	12	20		High School	0	17	4	61.73	3.23	27.49	0.04	29.26	4.98	6.05	12.91	60.17	8.23	56.34	1.22	43.5	16.47	11.17	17.89	66.99	4.86	61.18	0.4	51.36	17.37	12.98	11.68	65.72	4.81	56.05	0.53	45.47	17.81	14.66	11.09
1	M	38	22	34		University	3	12	5	24.04	25.92	23.51	1.27	47.62	18.11	7.59	12.87	68.13	69.14	72.17	25.45	80.48	64.24	45.59	35.09	92.15	82.33	77.69	13.11	94.39	62.44	73.8	31.39	63.43	72.84	79.36	28.44	79.47	76.74	54.48	36.54
1	M	32	24	17		University	1	14	6	82.33	80.45	50.17	24.76	82.12	81.96	52.69	47.15	84.26	72.26	50.21	6.81	78.94	71.17	40.61	20.5	93.69	58.75	63.58	3.13	84.4	62.54	46.58	26.06	80.71	41.71	50.99	0.19	63.34	52.27	15.47	10.09
1	M	31	32	45		High School	1	15	3	48.39	44.25	20.15	1.75	28.99	41.67	22.67	2.69	86.46	62.65	44.6	1.57	70.85	51.43	52.79	5.61	97.45	70.3	68.05	10.06	91.83	65.47	81.54	34.06	71.67	35.41	44.98	0.35	62.57	46.42	20.75	2.96
1	M	20	30	32		High School	0	20	2	69.85	44.4	47.26	2.4	67.07	80.62	1.43	15.84	69.82	59.4	59.49	0.88	71.39	72.95	6.73	16.99	85.01	65.55	38.87	0.68	81.47	53.6	40.46	10.08	64.85	33.37	37.7	2.12	65.49	47.07	5.46	10.51
1	M	32	13	22		High School	0	15	9	23.55	84.85	66.45	12.76	83.65	87.76	24.62	52.32	42.55	73.95	66.66	4.69	74.36	77.95	23.39	31.58	80.62	33.41	55.05	8.83	83.39	57.25	57.03	17.34	49.58	36.42	57.9	0.06	65.87	55.21	12.28	9.6
1	M	21	21	40	DEHB	Vocational School	0	12	2	89.86	15.88	49.51	20.74	65.05	77.58	39.4	17.5	79.96	23.11	50.5	13.33	55.78	71.5	30.35	16.18	75.63	46.55	55.26	7.54	64.09	66.26	22.35	11.6	72.04	38.08	56.2	1.19	54.69	58.87	18.68	15.46
1	M	35	29	47		High School	1	17	16	77.7	70.97	53.5	0.48	73.46	59.3	6.11	8.19	79.99	67.05	58.71	9.3	73.8	60.92	5.68	9.41	96.33	53.41	67.91	26.06	88.41	64.77	54.68	28.25	72.79	53.78	43.99	7.26	54.83	43.95	5.54	2.27
1	M	30	7	29		High School	3	18	5	94.66	73.48	48.3	18.69	75.18	22.67	40.02	16.97	95.12	69.25	24.3	9.02	78.48	9.21	48.32	7.42	94.78	41.32	22.9	13.95	71.89	8.19	20.12	7.32	89.28	34.5	36.61	1.96	55.29	9.71	18.75	3.9
1	M	29	24	14		Primary School	1	18	10	82.81	71.8	29.1	6.42	63.49	49.83	17.4	24.49	83.14	65.27	16.8	0.6	63.37	44.61	15.76	14.71	83.99	50.74	36.15	1.18	68.71	30.21	20.75	3.29	74.28	39.38	26.9	1.09	49.61	18.23	7.91	3.43
1	M	30	38	40		High School	0	15	5	89.71	70.59	43.4	12.11	81.61	62.55	45.78	30.84	90.62	60.65	56.54	3.66	77.15	56.09	41.71	11.84	97.71	55.31	63.22	0.08	85.14	37.45	73.65	15.66	86.7	22.67	56.84	3.48	43.93	40.92	10.53	13.2
1	M	25	19	27		University	0	15	3	73.46	67.92	64.04	42.3	80.12	72.93	24.63	39.1	79.61	70.38	63.01	21.53	76.32	69.02	20.58	27.9	95.92	62.47	36.53	1.09	91.13	38.75	41.48	0.27	75.18	36.86	40.36	0.85	68.75	28.88	11.62	4.78
1	M	31	26	27		High School	0	12	10	44.6	22.08	58.57	16.07	58.73	44.35	17.05	24.31	43.16	25.44	49.38	5.03	44.45	32.92	8.04	13.88	62.57	42.47	61.51	9.6	61.36	49.63	23.84	17.84	55.33	30.48	57.18	4.06	47.86	43.05	17.83	17.64
1	M	34	4	25		High School	1	14	2	82.26	39.62	45.02	0.23	58.74	42.47	23.69	4.09	84.23	33.05	59.84	18.4	53.56	39.54	7.35	0.16	88.04	18.06	49.66	2.99	46.48	36.27	22	2.52	86.92	26.12	59.61	0.97	57.83	37.56	30.84	7.05
1	M	18	4	6		High School	0	11	5	79.75	43.22	53.74	1.94	64.7	18.49	23.39	4.17	82.41	53.47	57.28	2.01	67.95	26.42	35.32	0.44	93.65	23.52	75.24	3.33	78.33	24.94	63.05	14.45	87.09	44.03	53.13	1.02	72.34	16.06	48.09	5.08
1	M	44	23	17		University	1	14	6	66.73	61.92	53.32	21.32	47.39	63.6	37.29	24.1	75.67	53.97	50.98	1.67	64.49	41.93	25.98	3.22	96.26	41.32	57.68	1.93	89.17	30.84	72.02	15.65	76.99	27.95	37.3	0.03	59.68	21.24	31.92	0.07
0	M	21								73.27	77.31	75.78	24	72.58	73.35	7.67	40.21	82.98	79.92	65.43	21.59	79.07	75.39	24.37	23.83	90.37	85.19	85.84	38.01	90.24	84.53	63.09	61.73	37.06	62.05	56.72	2.69	57.66	58.93	15.02	11.68
0	M	41								53.45	70.53	56.11	4.1	57.1	51.55	23.27	12.37	63.91	60.85	50.47	1.2	64.52	55.61	20.07	3.93	92.59	61.17	68.85	0.02	86.25	65.75	48.99	23.49	58.58	42.09	44.45	2.13	46.18	39.47	12.12	0.58
0	M	28								81.45	83.9	71.85	11.79	79.66	79.88	35.6	40.11	67.68	76.96	62.96	1.13	70.01	70	23.31	21.46	90.3	80.17	82.45	1.15	86.5	87.09	56.65	40.95	62.17	68.61	48.51	0.29	64.6	67	23.66	7.38
0	M	45								71.08	44.35	34.68	9.22	61.54	34.56	7.77	5.58	70.18	59.27	33.88	9.45	64.49	46.37	9.77	10.29	91.55	73.23	37.38	7.15	85.87	55.56	31.15	5.51	85.79	50.52	46.04	0.04	74.38	44.87	16.93	4.55
0	M	44								47.03	38.97	62.48	14.3	70.77	48.46	5.24	13.74	45.32	38.49	55.99	2.92	66.44	44.76	4.12	4.61	75.24	24.86	65.16	2.56	78.31	33.49	17	9.71	68.29	40.37	60.3	0.19	72.96	48.17	13.85	5.99
0	M	22								64.9	71.27	61.78	10.25	68.38	72	16.2	25.84	84.19	71.01	74.64	13.78	82.34	71	40	28.36	92.6	55.2	78.06	16.25	85.71	72.22	52.34	49.46	73.7	41.5	59.89	5.06	66.19	54.87	26.17	11.94
0	M	45								56.04	76.39	57.04	1.7	45.86	59.24	26.08	11.68	83.34	73.17	48.9	0.14	80.82	66.18	44.15	2.92	94.07	64.84	5.04	2.38	80.12	66.01	53.26	24.27	61.41	56.49	43.39	0.06	62.12	52.39	11.08	1.86
0	M	47								1.28	76.99	54.84	30.84	73.44	78.78	36.93	34.66	29.53	76.56	65.41	30.15	76.9	78.74	40.89	27.46	81.36	85.6	54.66	37.32	92.75	60.42	64.17	19.58	34.26	44.28	49.91	2.5	55.87	47.45	7.23	7.24
0	M	48								76.3	80.08	87.69	38.04	80.59	69.62	10.43	54.5	69.29	74.65	84.9	22.44	75.11	74.58	4.41	38.8	77.13	70.65	73.52	12.92	76.68	66.4	26.24	39.86	68.15	46.59	62.46	1.55	60.23	51.92	13.73	12.21
0	M	24								69.24	74.99	83.9	12.77	71	77.64	25.43	41.95	73.43	71.23	67.05	3.75	68.64	74.92	20.4	20.54	77.5	76.49	75.99	8.08	73.06	85.08	23	39.29	63.73	62.41	42.52	0.11	59.73	62.38	14.3	5.1
0	M	34								45.11	29.22	14.78	11.37	16.96	13.13	2.65	39.39	58.94	29.31	16.65	13.69	15.66	8.03	9.57	29.32	82.3	67.08	58.37	53.52	64.44	28.88	47.64	10.97	72.29	59.89	53.89	36.65	54.42	39.98	34.86	12
0	M	46								55.47	65.82	56.2	18.15	76.45	75.76	47.85	22.15	62.09	61.63	52.1	0.07	69.78	68.25	32.78	7.29	59.93	57.31	51.27	1.51	72.64	61.99	22.87	15.19	23.92	41.73	40.32	0.32	49.79	48.25	10.38	3.6
0	M	38								57	67.2	80.45	44.7	58.92	86.52	50.34	55.26	59.03	70.32	76.39	14.04	70.43	79.47	34.97	34.64	94.59	75.12	88.4	22.56	93.07	84.15	84.47	56.77	47.76	60.38	57.26	3.49	69.9	64.11	43.52	9.37
0	M	36								25.47	56.43	53.41	7.79	61	44.99	32.72	27.45	0.31	55.61	48.9	5.26	71.45	47.92	29.22	10.69	94.31	68.81	48.04	7.86	89.77	48.09	8.43	19.13	67.78	33.95	38.12	0.19	58.46	34.11	22.09	1.75
0	M	21								45.55	74.77	77.34	21.8	78.6	70.34	28.88	48.74	53.9	69.25	70.27	0.3	76.03	67.68	12.87	19.35	85.16	64.19	61.08	9.52	89.05	51.02	59.86	22.7	57.64	60.95	65.89	4.12	72.19	62.54	26.77	20.57
0	M	49								53.53	45.27	67.8	8.41	77.47	69.11	23.07	46.13	48.74	18.54	69.24	7.77	75.71	67.19	18.99	27.13	81.49	64.25	70.88	1.51	83.07	56.01	32.12	15.86	21.73	46.37	59.34	1.01	49.35	61.4	18.21	4.45
0	M	48								57.25	75.27	85.94	7.91	69.79	80.9	38.37	51.45	84.6	66.38	77.03	11.38	65.53	73.53	28.87	35.12	94.14	83.86	77.55	34.58	87.92	73.22	67.26	27.65	81.78	60.41	60.84	4.73	59.18	60.51	17.84	11.55
0	M	40								88.85	60.47	30.32	21.6	75.32	77.87	20.57	31.65	85.66	60.28	23.59	6.43	71.85	65.14	14.86	17.4	79.75	59.22	32.32	7.26	70.51	54.59	14.96	16.21	70.09	48.97	24.27	10.03	60.5	41.51	15.35	16.7
0	M	39								44.65	76.56	60.19	49.19	69.36	78.4	20.44	45.31	54.96	72.54	56.51	26.1	64.57	69.28	13	23.61	66.72	43.43	49.66	7.03	63.24	44.12	12.7	5.95	74.92	34.95	42.56	0.45	66.62	28.15	14.04	0.94
0	M	31								66.73	77.62	82.15	9.36	67.22	62.83	34.58	41.57	78.81	75.81	81.2	2.17	77.25	68.63	33.02	42.65	92.32	62.26	80.12	5.23	82.58	71.68	48.25	40.62	74.85	59.11	72.35	0.61	70.18	62.36	22.58	24.36
0	M	34								87	78.83	80.16	16.03	72.4	73.69	19.84	38.22	85.82	64.46	66.3	8.71	68.48	59.09	14.34	17.38	86.52	56.48	64.29	20.75	68.25	59.07	31.64	15.43	18.39	40.89	50.72	2.11	35.83	41.59	6.95	0
0	M	26								72.71	72.89	62.3	9.68	85.27	84.09	34.81	37.36	81.83	74.65	57.72	1.48	84.12	79.05	33.49	20.79	92.13	0.75	73.14	2.19	89.37	76.8	54.85	36.54	73.65	44.08	50.61	0.13	70.73	58.72	18.72	7.66
0	M	37								30.44	15.31	71.02	1.46	71.91	54.15	34.72	55.38	69.77	31.73	47.88	0.14	72.28	35.84	29.74	9.05	95.99	49.8	39.42	1.02	91.5	27.7	76.47	2.57	80.01	23.9	24.32	0.08	67.86	14.25	29.72	0.15
0	M	37								11.54	62.11	15.33	10.53	53.05	7.98	5.89	2.64	18.95	62.39	17.22	7.19	63.35	20.56	6.56	3.15	52.21	80.02	37.11	17.75	84.63	31.5	38.69	17.19	22.98	51.13	28.56	1.77	57.08	21.18	9.24	2.56
0	M	32								46.91	48.97	48.81	7.77	73.22	59.88	46.76	6.36	54.86	44.29	50.37	0.4	68.82	50.89	26.86	5.12	59.08	46.22	57.01	1.54	63.06	64.24	7.55	11.23	54.8	27.03	49.03	0.67	54.23	45.99	11.24	1.81
0	M	33								76.69	23.57	57.83	28.44	62.43	58.25	42.37	21.91	80.18	45.78	53.08	14.25	67.45	55.39	34.84	12.34	93.74	55.14	50.21	12.32	87.5	36.29	69.26	21.44	71.94	33.25	44.6	4.14	64.68	34.15	32.93	6.47
0	M	25								39.79	61.41	6.24	3.58	61.85	35.61	17.3	7.83	57.11	4	33.23	7.86	73.8	51.93	28.21	8.85	88.21	40.92	69.63	3.28	82.23	61.77	48.3	37.36	51.95	35.54	34.81	0.52	64.43	45.92	23.04	3.88
0	M	38								11.34	61.13	71.14	20.56	68.73	70.6	5.43	24.1	35.4	58.48	5.92	1.79	58.61	60.01	3.09	15.46	72.58	63.34	51.37	3.88	76.17	56.23	29.99	9.72	15	44.71	49.73	0.75	45.76	46.17	5.47	4.57
0	M	58								55.71	52.21	38.08	24.82	52.09	65.11	40.93	33.82	53.22	46.49	32.95	1.02	52.14	58.14	8.22	13.13	59.38	61.87	47.82	0.11	0.78	71.2	8.38	12.18	38.43	44.61	35.98	0.02	38.11	45.31	15.05	1.97
0	M	36								47.77	72.87	50.64	17.38	66.86	73.72	4.37	51.97	62.4	67.84	61.59	16.02	68.92	70.72	17.62	35.95	87.28	69.53	29.29	12.87	83.74	59.49	52.59	2.12	71.98	29.1	50.21	0.71	60.85	43.74	20.98	6.26
0	M	43								86.04	26.87	45.32	47.18	78.49	33.23	76.44	32.12	83.4	40.44	48.07	27.48	73.29	46.51	76.16	18	95.87	72.16	59.04	41.63	89.13	76.63	56.58	50.5	85.24	41.5	41.49	12.93	69.5	45.38	61.58	13.19
0	M	21								41.79	73.6	60.55	17.03	72.28	77.08	27.76	30.16	69.86	70.8	55.3	15.82	72.4	71.99	38.39	16.09	92.29	73.44	58.02	4.77	87.62	59.83	67.08	10.86	54.58	52.78	43.57	0.78	56.07	46.97	21.56	2.53
0	M	33								65.11	54.06	41.4	22.14	63.96	27.84	41.93	17.65	60.95	59.49	50.92	14.38	61.75	51.59	27.6	22.87	73.86	60.82	66.45	13.99	65.38	60.69	33.29	23.74	69.32	58.63	59.79	19.83	67.46	61.55	40.86	20.86
0	M	44								62.29	59.35	24.42	5.81	67.22	24.82	31.18	12.96	71.94	53.98	39.35	2.15	72.79	33.05	28.49	7.28	92.58	70.23	61.58	2.38	87.3	47.78	52.02	15.98	81.22	60.54	46.34	0.78	73.59	35.94	34.77	5.74
0	M	34								5.53	48	36.47	9.36	11.36	65.97	11.98	39.57	30.46	61.05	53.6	0.33	45.42	71.21	13.8	36.41	34.6	51.53	52.71	0.04	47.58	59.16	14.53	15.75	29.66	40.57	47.76	0.41	41.19	52.38	7.52	8.74
0	M	18								77.73	67.69	70.88	19.16	61.89	65.19	19.57	30.2	80.91	58.45	49.99	3.27	74.36	40.48	30.24	10.52	94.88	59.76	72.62	3.31	89.74	59.85	65.93	29.33	58.08	34.74	39.63	1.21	54.59	31.02	16.41	2.58
0	M	28								70.13	64.27	66.9	8.94	59.71	51.77	0.43	32.08	81.92	62.29	62.86	20.96	71.48	58.44	20.81	23.76	92.01	78.47	74.36	35	84.86	65.73	55.17	37.27	70.7	41.51	36.71	0.47	64.33	22.79	21.3	5.3
0	M	19								81.58	8.99	63.52	22.08	66.42	73.67	31.08	55.02	78.88	28.12	73.84	18.45	69.93	74.65	32.37	39.45	81.81	52.62	84.79	13.98	82.09	71.14	55.46	36.35	53.43	39.48	72.64	5.34	62.02	59.16	22.02	24.24
0	M	54								63.05	28.04	46.22	2.43	24.14	34.32	0.06	7.44	86.58	49.57	49.98	14.7	67.85	41.13	24.99	12.13	87.65	39.76	57.86	4.2	72.23	45.45	28.69	20.75	85.52	42.95	39.59	3.37	70.38	34.08	39.71	3.35
0	M	56								58.51	82.39	58.16	29	67.4	72.9	39.82	48.32	57.3	68.16	61.27	11.56	63.1	55.11	33.99	14.54	69.64	35.56	81.45	2.38	67.98	0.17	44.01	37.05	6.36	28.85	55.89	1.45	32.69	28.63	8.62	5.08
0	M	56								37.04	8.52	1.26	0.39	7.81	13.35	0.95	1.99	29.65	6.88	0.02	1.23	12.59	22.12	4.27	2.45	21.69	2.19	0.13	7.3	15.87	20.61	8.02	2.67	24.68	1.87	0.31	2.92	12.87	15.7	3.18	2.31
0	M	36								40.09	35.82	57.55	2.56	63.58	58.99	28.13	29.72	60.89	53.62	59.48	1.14	66.49	58.15	20.79	10.94	78.12	40.21	50.58	0.14	78.92	45 18	48.95	0.62	59.32	30.33	46.36	0.99	55.21	36.89	15.3	4.67
0	M	37								90.05	67.87	78.77	25.55	85.72	85.85	61.8	40	90.84	62.63	66.38	12.88	78.39	76.67	44.85	16.46	93.97	67.12	73.76	30.03	87.44	80.39	60.88	40.08	65.18	49.68	42.29	0.89	68.19	56.59	22.48	4.73
0	M	50								50.72	68.01	75.83	33.54	70.4	67.05	11.64	59.25	62.04	61.28	70.94	15.26	75.32	57.09	16.17	31.67	93.2	83.8	87.03	41.32	93.05	79.61	71.33	43.52	74.1	59.07	75.61	10.42	75.14	62.19	24.98	26.42
0	M	42								21.64	59.55	69.62	19.99	70.71	77.34	21.8	51.21	55.2	61.86	64.35	10.01	67.66	67.24	25.32	23.9	80.52	51.38	58.14	0.49	79.33	54.56	40.41	19.58	26.05	34.54	69.67	1.6	48.5	60.9	9.21	11.01
0	M	39								80.75	85.44	83.24	49.88	83.74	86.17	59.71	67.81	71.87	76.44	70.1	24	71.96	80.18	29.53	54.76	81.96	76.29	79.84	22.98	74.57	77.22	35.67	45.76	72.41	55.04	66.83	7.48	0.2	54.91	20.98	19.45
0	M	24								19.41	88.35	72.99	14.01	81.24	80.54	54.28	33.83	65.71	88.91	71.85	8.71	84.96	82.79	39.7	25.3	88.98	82.44	48.02	0.16	88.49	61.91	55.14	5	66.54	73.81	43.19	0.65	77.81	55.18	36.58	4.12
0	M	42								52.61	63.23	65.77	11.68	38.55	79.75	3.42	39.62	83.84	54.98	61.28	4.46	49.42	67.88	20.06	16.07	93.58	87.62	68.2	36.51	84.16	77.67	58.54	24.93	83.77	68.43	68	22.34	65.3	69.66	33.17	33.35
0	M	40								24.51	35.27	29.15	3.01	72.38	18.02	15.31	5.3	40.58	34.91	24.71	0	58.93	15.14	5.12	3.21	76.28	62.72	26.17	3.79	82.9	41.92	42.85	4.78	59.02	39.03	34.97	0.02	64.82	34.26	18.05	2.95
0	M	36								13.95	72.22	71.83	24.61	58.19	65.69	27.35	52.45	47.72	59.27	49.02	1.12	55.65	43.26	5.55	20.32	70.81	71.28	58.55	1.76	71.98	63	35.6	26.56	58.12	51.26	50.23	0.2	50.54	56.86	23.79	18.82
